# Supplementary material for: Prognostic Value of C-Reactive Protein and Albumin in Neurocritically Ill Patients with Acute Stroke
Source: J Clin Med. 2022 Aug 29;11(17):5067. doi: 10.3390/jcm11175067 (PMC9457411; doi:10.3390/jcm11175067)
Supplement: Supplementary file 1 [file jcm-11-05067-s001.zip]

Archive with 1 entries (1 files):
- jcm-1858848-supplementary.pdf
